# Supplementary material for: Determination of language areas in patients with epilepsy using the super-selective Wada test
Source: IBRO Neurosci Rep. 2022 Aug 10;13:156–63. doi: 10.1016/j.ibneur.2022.08.002 (PMC9418183; doi:10.1016/j.ibneur.2022.08.002)
Supplement: Supplementary file 1 — Supplementary material [file mmc1.xlsx]

## Sheet: Supplementary Table 1
Supplementary table 1: Overview of the selective Wada tests 2018-2021 at Tohoku University Hospital
Case	Age	Sex	Suspected Focus	Etiology	Main pupose	Target area	Propofol Dose	Duration of EEG change [sec]	Duration of neurological symptoms [sec]
1	38	M	Lt O	FCD	Language	Lt: M2 inf	5mg	NR	NR
						Lt: M2 sup	5mg	NR	NR
						Rt: M1	5mg	NR	NR
						Rt: M2 inf	5mg	NR	NR
4	29	F	Rt T	Post limbic encephalitis	Language Memory	Lt: M1 (proximal)	7.5mg	300	420
						Lt: M2 sup	5mg	480	440
						Lt: M2 inf	5mg	360	420
						Rt: M1 distal	7.5mg	ND	300
						Rt: M2 sup	5mg	ND	NR
						Lt: PCA	7.5mg	510	NR
						Rt: PCA	7.5mg	390	480
3	49	M	Lt T	FCD	Language Memory	Lt: M2 sup	7.5mg	270	420
						Lt: M2 inf	7.5mg	180	480
						Rt: M2 sup	7.5mg	210	490
						Rt: PCA	5mg	270	630
						Lt: PCA	5mg	360	690
5	38	M	Lt T	DNT	Language Memory	Lt: M1	10mg	290	290
						Lt: M2 inf	7.5mg	280	290
						Rt: M2 sup	7.5mg	330	330
						Rt: M2 inf	7.5mg	300	300
						Lt: PCA	5mg	150	390
						Rt: PCA	5mg	210	360
S-1	26	M	Rt T	Blt HS	Memory	Lt: M2 inf	7.5mg	270	525
						Lt: PCA	5mg	240	720
						Rt: PCA	5mg	250	520
S-2	33	M	Lt P-O	unknown	Language	Lt: M2 inf (T)	7.5mg	240	605
						Lt: PCA	5mg	360	520
2	18	M	Lt O-T	FCD	Language	Lt: M2 sup	7.5mg	270	410
						Lt: M2 inf	7.5mg	300	620
						Rt: M2 inf	7.5mg	330	590
						Lt: PCA	5mg	150	315
S-3	28	F	Lt TLE	HS or FCD	Memory	Lt: M1	7.5mg	480	530
						Lt: PCA	5mg	480	460
						Rt: PCA	5mg	430	440
S-4	24	F	Lt P-O	unknown	Language	Lt: M1	10mg	330	ND
						Rt: M2 inf	7.5mg	330	ND
						Rt: PCA	5mg	ND	360
S-5	16	F	Lt O-T	unknown	Language	Lt: M2 inf	7.5mg	360	360
						Lt: M2 sup	7.5mg	240	240
						Lt: PCA	5mg	180	510
8	32	F	Lt F	FCD post ATL	Language	Lt: M1	10mg	450	480
						Lt: M2 inf	7.5mg	240	ND
						Rt: M1 (proximal)	10mg	400	480
						Rt: M2 sup	7.5mg	500	420
						Rt: M2 inf	7.5mg	240	330
S-6	29	M	Lt T	HS	Memory	Lt: M1	7.5mg	470	600
						Lt: PCA	5mg	ND	470
						Rt: PCA	5mg	ND	420
S-7	39	M	Lt F	FCD	Language	Lt: M1 (proximal)	10mg	300	570
						Lt: M2 sup	7.5mg	180	580
						Rt: M2 sup	7.5mg	ND	435
S-8	21	M	Lt F	FCD	Language	Lt: M2 sup	7.5mg	150	600
						Rt: M2 sup	7.5mg	300	180
S-9	58	F	Lt T	unknown	Memory	Lt: M1	10mg	720	660
						Rt: M1	10mg	NR	NR
						Lt: PCA	5mg	520	270
						Rt: PCA	5mg	480	300
S-10	24	M	Lt T	HS	Memory	Lｔ M1	10mg	510	690
						Lt PCA	5mg	300	360
						Rｔ PCA	5mg	310	600
S-11	19	F	General	parahippocampal tumor or unknown etyology	Memory EEG	Lt: M1 (distal)	10mg	780	750
						Rt: M1	10mg	650	710
						Lt: PCA	5mg	420	540
						Rt: PCA	5mg	300	650
S-12	30	F	Lt T	FCD	Memory	Lt: M1	10mg	570	NR
						Lt: PCA	5mg	390	NR
						Rt: PCA	5mg	390	NR
S-13	28	M	Lt O or Blt O	Cavernous hemangioma	Visual	Lt: M1	10mg	390	390
						Lt: PCA	5mg	300	450
						Rt: PCA	5mg	390	450
S-14	14	F	Rt preCG	FCD	Motor	Rt: M2 sup	7.5mg	510	480
6	46	M	Rt T	FCD post-lateral T resection	Language	Lt: M1	10mg	450	NR
						Rt: M2 inf	7.5mg	150	NR
						Rt: M2 sup	7.5mg	540	NR
						Rt: PCA	5mg	ND	NR
S-15	30	M	Rt T	unknown	Language	Lt: M1	10mg	390	300
						Rt: M1	10mg	360	420
						Rt: M2 inf	7.5mg	420	650
S-16	21	F	Lt O	Uregyria	Visual	Lt: M1	10mg	360	560
						Lt: PCA	5mg	390	560
						Rt: PCA	5mg	360	550
S-17	22	M	Rt T	Ganglioglioma	Memory	Lt: M1	10mg	400	730
						Rt: M1	10mg	530	550
						Lt: PCA	5mg	ND	400
						Rt: PCA	5mg	ND	440
S-18	16	F	Rt mT	HS	Memory	Lt: M1	10mg	180	240
						Rt: M1	10mg	230	330
						Lt: PCA	5mg	300	300
						Rt: PCA	5mg	330	470
7	29	M	Lt P	FCD s/o	Language	Lt: M2 sup	10mg	ND	660
						Lt: M2 inf	7.5mg	ND	450
						Lt: M2 (angular)	5mg	ND	510
						Rt: M1	10mg	410	420
S-19	26	F	Lt mT	Amygdala enlargement	Memory	Lt: PCA	5mg	300	NR
S-20	37	F	Lt mT	HS s/o	Memory	Lt: M1	10mg	300	480
						Lt: PCA	5mg	220	420
						Rt: PCA	5mg	180	500
S-21	20	F	Lt mT	HS (Lt>Rt)	Memory	Lt: M1	10mg	390	490
						Lt: PCA	5mg	270	420
						Rt: PCA	5mg	380	440
S-22	37	M	Rt T	Ganglioglioma	Memory	Lt: M1	10mg	540	610
						Rt: M1	10mg	330	360
						Lt: PCA	5mg	300	470
						Rt: PCA	5mg	ND	520
M, male; F, female; Rt, Right; Lt, Left; Blt, Bilateral; F, frontal; T, temporal; mT, medial temporal; P, parietal; O, occipital; PreCG, precentral gyrus; FCD, focal cortical dysplasia; DNT, dysembryoplastic neuroepithelial tumor; HS, hippocampal sclerosis; ATL, anterior temporal lobectomy; M2 inf, M2 inferior division of middle cerebral artery; M2 sup, M2 superior division of middle cerebral art…

## Sheet: Supplementary Table 2
Supplementary table 2: Results of the selective Wada test
								Speech			Comprehension		Repetition		Read aloud			Writing
	Age	Sex	Handedness	Suspected Focus	Branch	Dose	Type	Arrest	Error	Distortion	Listening	Reading	Word	Sentence	Sentence	Words(/8)	Naming (/8)	Kanji(/4)	Kana(/4)
Case 1	38	Male	Right	Right Occipital	Left M2 sup	5mg	M	+	-	+	-	-		-	-	8	8	3	3
					Left M2 inf	5mg	S	-	+	-	-	+		-	+	7	8	4	4
					Right M1	5mg	N	-	-	-	-	-		-	-	8	8	4	4
					Right M2 inf	5mg	N	-	-	-	-	-		-	-	8	8	4	4
Case 2	18	Male	Left	Left Occipital	Left M2 sup	7.5mg	M	-	-	+	-	-		-	-	7	1	0	0
					Left M2 inf	7.5mg	S	-	-	-	-	-		-	-	8	1	2	3
					Right M2 inf	7.5mg	N	-	-	-	-	+		-	+	8	3	4	4
Case 3	49	Male	Right	Left Temporal	Left M2 sup	7.5mg	M	-	-	+	-	-		-	+	0	1	1	3
					Left M2 inf	7.5mg	G	-	+	+	+	+		+	+	1	0	NE	NE
					Right M2 sup	7.5mg	N	-	-	-	-	-		-	-	8	8	4	4
Case 4	29	Female	Right	Right Insular	Left M2 sup	7.5mg	G	+	+	+	+	+		+	+	0	0	NE	NE
					Left M2 inf	7.5mg	S	-	+	-	+	+		+	+	0	1	NE	NE
					Right M1 (distal)	5mg	N	-	-	-	-	-		-	-	7	8	NE	NE
					Right M2 sup	5mg	N	-	-	-	-	-		-	-	8	8	4	4
Case 5	38	Male	Left	Left Temporal	Left M1	10mg	N	-	-	-	-	-		-	-	8	8	3	3
					Left M2 inf	7.5mg	I	+	-	-	+	-		-	-	8	8	2	4
					Right M2 sup	7.5mg	M	-	-	+	-	+		+	+	0	0	3	3
					Right M2 inf	7.5mg	S	-	+	-	-	+		+	+	0	1	4	2
Case 6	46	Male	Right	Right Temporal	Left M1	10mg	I	-	+	-	-	+	-	+	+	5	8	4	4
					Right M2 sup	7.5mg	G	+	-	-	+	+	+	+	+	0	0	1	0
					Right M2 inf	7.5mg	S	-	-	-	+	+	-	+	-	5	8	4	3
Case 7	29	Male	Right	Left Temporal	Left M2 sup	10mg	G	+	-	-	+	+		+	+	0/4	0	NE	NE
					Left M2 inf	7.5mg	N	-	-	-	-	-		-	-	4/4	8	NE	NE
					Left M3 angular	5mg	N	-	-	-	-	-		-	-	3/4	8	NE	NE
					Right M1	7.5mg	S	-	+	+	-	-		-	-	3/4	5/5	NE	NE
Case 8	32	Female	Right	Left Frontal	Left M1	10mg	M	-	-	+	-	-		+	+	4	4	1	1
					Left M2 inf	7.5mg	N	-	-	-	-	-		-	-	8	8	4	4
					Right M1	10mg	M	-	-	+	-	-		+	+	0	0	4	4
					Right M2 sup	7.5mg	M	-	-	+	-	-		-	-	4	8	4	1
					Right M2 inf	7.5mg	M	-	-	+	-	-		-	-	8	8	4	4
+, positive symptoms, unable to properly perform the task; －, no symptoms, able to perform the task; M2 sup, M2 superior division of middle cerebral artery; M2 inf, M2 inferior division of middle cerebral artery; M, motor aphasia; S, sensory aphasia; G, global aphasia; N, normal language function; I, indeterminable due to confusional state; NE, not examined.
